# Supplementary material for: An International Survey on Olive Oils Quality and Traceability: Opinions from the Involved Actors
Source: Foods. 2022 Apr 5;11(7):1045. doi: 10.3390/foods11071045 (PMC8997808; doi:10.3390/foods11071045)
Supplement: Supplementary file 1 [file foods-11-01045-s001.zip]

Archive with 1 entries (1 files):
- foods-1644566-supplementary.pdf
